# Supplementary material for: Effect of Monocerin, a Fungal Secondary Metabolite, on Endothelial Cells
Source: Toxins (Basel). 2023 May 18;15(5):344. doi: 10.3390/toxins15050344 (PMC10222415; doi:10.3390/toxins15050344)
Supplement: Supplementary file 1 [file toxins-15-00344-s001.zip]

Archive with 1 entries (1 files):
- toxins-2354739-supplementary.pdf
